# Supplementary material for: Survey of Knowledge, Attitudes, and Levels of Confidence Regarding Age-Related Hyperkyphosis and Its Management among Thai Physiotherapists
Source: Healthcare (Basel). 2024 Oct 7;12(19):1998. doi: 10.3390/healthcare12191998 (PMC11477387; doi:10.3390/healthcare12191998)
Supplement: Supplementary file 1 [file healthcare-12-01998-s001.zip]

Archive with 1 entries (1 files):
- healthcare-3170588-supplementary.pdf
